# Supplementary material for: Single-Step Hydrothermal Synthesis of Biochar from H3PO4-Activated Lettuce Waste for Efficient Adsorption of Cd(II) in Aqueous Solution
Source: Molecules. 2022 Jan 2;27(1):269. doi: 10.3390/molecules27010269 (PMC8746578; doi:10.3390/molecules27010269)
Supplement: Supplementary file 1 [file molecules-27-00269-s001.zip]

Archive with 1 entries (1 files):
- molecules-1469455-supplementary.pdf
